# Supplementary material for: A simple and high-sensitivity method for analysis of ubiquitination and polyubiquitination based on wheat cell-free protein synthesis
Source: BMC Plant Biol. 2009 Apr 6;9:39. doi: 10.1186/1471-2229-9-39 (PMC2674041; doi:10.1186/1471-2229-9-39)
Supplement: Additional file 1 — AGI code of Arabidopsis genes and primer sequences used in this study. [file 1471-2229-9-39-S1.xls]

## Sheet: Sheet1
Gene-specific primer
	Gene	AGI code	Additional sequense	Primer sequence
Control gene	DHFR		S1-FLAG	5'-CCACCCACCACCACCAATGGACTACAAGGATGACGATGACAAGATGATCAGTCTGATTGCG-3'
E2	AtUbc8	at5g41700	S1	5'-CCACCCACCACCACCAATGGCTTCGAAACGGATCTT-3'
	AtUbc22	at5g05080	S1	5'-CCACCCACCACCACCAATGGCTAGTAATGAGAATCT-3'
	AtUbc29	at2g16740	S1	5'-CCACCCACCACCACCAATGGCAACGAGACGGATATT-3'
	AtUbc35	at1g78870	S1	5'-CCACCCACCACCACCAATGGCCAACAGTAATTTGCC-3'
	CIP8	at5g64920	S1	5'-CCACCCACCACCACCAATGTCCGATGCTCCGTCG-3'
			S1-FLAG	5'-CCACCCACCACCACCAATGGACTACAAGGATGACGATGACAAGATGTCCGATGCTCCGTCG-3'
	UPL7	at3g53090	S1	5'-CCACCCACCACCACCAATGGACCTGAATCGCAAA-3'
			attB1	5'-GGGGACAAGTTTGTACAAAAAAGCAGGCTTCATGGACCTGAATCGCAA-3'
			FLAG-attB2	5'-GGGGACCACTTTGTACAAGAAAGCTGGGTCCTTGTCATCGTCATCCTTGTAGTCCGAGAGTTCAAATCCTGC-3'
	UPL5	at4g12570	S1	5'-CCACCCACCACCACCAATGACTCTAAGCCGTTCA-3'
			attB1	5'-GGGGACAAGTTTGTACAAAAAAGCAGGCTTCATGACTCTAAGCCGTT-3'
			FLAG-attB2	5'-GGGGACCACTTTGTACAAGAAAGCTGGGTCCTTGTCATCGTCATCCTTGTAGTCCCATTTACCGAAACTGGA-3'
	RING group6	at1g30860	S1	5'-CCACCCACCACCACCAATGGTGTCTTCTCCTCAG-3'
	RING group6	at1g45976	S1	5'-CCACCCACCACCACCAATGGCTCTTCATCCACAC-3'
	RING group6	at1g55530	S1	5'-CCACCCACCACCACCAATGGAAGAAGCAGTTGTA-3'
			S1-FLAG	5'-CCACCCACCACCACCAATGGACTACAAGGATGACGATGACAAGATGATCAGTCTGATTGCG-3'
	RING group6	at1g60610	S1	5'-CCACCCACCACCACCAATGTTGGGAGGCAACAAT-3'
	RING group6	at1g75400	S1	5'-CCACCCACCACCACCAATGGGTTCAGTTTGTTGT-3'
	RING group6	at1g79110	S1	5'-CCACCCACCACCACCAATGGCCGTCGATGCTCAC-3'
	RING group6	at2g05170	S1	5'-CCACCCACCACCACCAATGTATCAATTGAGAAAA-3'
	RING group6	at5g03450	S1	5'-CCACCCACCACCACCAATGCCGCCTCGCCGGAGT-3'
	Primer name	note		Primer sequence
	AODS			5’-TTTCTACGGGGTCTGACGCT-3'
	AODA2306			5’-AGCGTCAGACCCCGTAGAAA-3'
	SPu			5’-GCGTAGCATTTAGGTGACACT-3'
	AODS-3			5’-CTACGGGGTCTGACGCTCAG-3'
	AODA2303			5’-GTCAGACCCCGTAGAAAAGA-3'
	deSP6E02	biotin ligase recognized sequence		5'-GGTGACACTATAGAACTCACCTATCTCTCTACACAAAACATTTCCCTACATACAACTTTCAACTTCCTATTATGGGCCTGAACGACATCTTCGAGGCCCAGAAGATCGAGTGGCACGAACTCCACCCACCACCACCAATG-3’
	deSP6E02	FLAG-tag sequence		5'-GGTGACACTATAGAACTCACCTATCTCTCTACACAAAACATTTCCCTACATACAACTTTCAACTTCCTATTATGGACTACAAGGATGACGATGACAAGCTCCACCCACCACCACCAATG-3'
E3	deSP6E02	Without tag sequence		5'-GGTGACACTATAGAACTCACCTATCTCTCTACACAAAACATTTCCCTACATACAACTTTCAACTTCCTATTCCACCCACCACCACCAATG-3'
Univerasl primer
